# Supplementary material for: Optimization of the Appearance Quality in CO2 Processed Ready-to-Eat Carrots through Image Analysis
Source: Foods. 2021 Dec 4;10(12):2999. doi: 10.3390/foods10122999 (PMC8700774; doi:10.3390/foods10122999)
Supplement: Supplementary file 1 [file foods-10-02999-s001.zip]

Archive with 1 entries (1 files):
- foods-1466040-supplementary.pdf
